# Supplementary material for: Investigation of Cell Mechanics and Migration on DDR2-Expressing Neuroblastoma Cell Line
Source: Life (Basel). 2024 Oct 2;14(10):1260. doi: 10.3390/life14101260 (PMC11509142; doi:10.3390/life14101260)
Supplement: Supplementary file 1 [file life-14-01260-s001.zip]

Archive with 2 entries (2 files):
- Supplementary Information S1.pdf
- Supplementary Information S2.xlsx
