# Supplementary material for: Investigation of Cell Mechanics and Migration on DDR2-Expressing Neuroblastoma Cell Line
Source: Life (Basel). 2024 Oct 2;14(10):1260. doi: 10.3390/life14101260 (PMC11509142; doi:10.3390/life14101260)
Supplement: Supplementary file 1 [file life-14-01260-s001.zip › Supplementary Information S2.xlsx]

## Sheet: Fig 1B
Protein quantification relevant to Figure 1B
	BSA std									SHSY5Y Tet-shDDR2 + dox (ug/ml) 4days
	blnk	0	25	62.5	125	250	500	1000	2000	0	0.02	0.1	0.5	2.5	12.5
	0.1144	0.1139	0.1335	0.1429	0.1737	0.2159	0.2861	0.4081	0.677	0.317	0.3099	0.2829	0.2939	0.2727	0.2438
	0.1137	0.1131	0.1179	0.1462	0.1638	0.2082	0.2909	0.407	0.6657	0.34	0.3271	0.3002	0.3014	0.3067	0.2623
	0.1144	0.1142	0.1335	0.1424	0.1727	0.2143	0.2835	0.4315	0.6879	0.319	0.3122	0.2844	0.2963	0.2751	0.2455
	0.114	0.1136	0.1186	0.1467	0.1639	0.2094	0.3029	0.4208	0.6749	0.342	0.33	0.3023	0.3036	0.3091	0.2642
	0.114125	0.1137	0.125875	0.14455	0.168525	0.21195	0.29085	0.41685	0.676375	0.3295	0.3198	0.29245	0.2988	0.2909	0.25395
		-0.000425	0.01175	0.030425	0.0544	0.097825	0.176725	0.302725	0.56225	0.215375	0.205675	0.178325	0.184675	0.176775	0.139825
									ng/ul (1/10)	713.392	678.666	580.752	603.485	575.203	442.923
									real ug/ul	7.13392	6.78666	5.80753	6.03485	5.75204	4.42923
									for 400ug	56.0702	58.9392	68.8762	66.2816	69.5406	90.3093
									to 100ul	43.9298	41.0608	31.1238	33.7184	30.4594	9.69075
									LB 2X	100	100	100	100	100	100
									final ug/ul	2	2	2	2	2	2
									Load 20 ul/lane

## Sheet: Fig 1D
Protein quantification relevant to Figure 1D
									SHSY5Y Tet-shDDR2 3 days dox
	BSA std								Dox (ug/ml) + untreated 16h			Dox (ug/ml) + Coll I (25ug/ml) 16h
	31.25	62.5	125	250	500	1000	1500	2000	0	0.5	2.5	0	0.5	2.5
	0.122068	0.130627	0.176257	0.236209	0.366419	0.577421			0.233569	0.22126	0.231311	0.266292	0.261175	0.281606
	0.12032	0.13916	0.191042	0.248513	0.351792	0.552866	0.738656	0.966719	0.22725	0.219064	0.2416	0.260914	0.267019	0.262808
	0.121194	0.134894	0.183649	0.242361	0.359106	0.565143	0.738656	0.966719	0.23041	0.220162	0.236455	0.263603	0.264097	0.272207
								ng/ul (1/10)	260.274	234.654	275.388	343.258	344.492	364.768
	0.120528	0.131574	0.171575	0.231683	0.358236	0.544159			0.228463	0.214523	0.224006	0.263827	0.258345	0.27245
	0.119632	0.133273	0.183746	0.238506	0.342604	0.540046	0.694021	0.896752	0.223467	0.214406	0.238816	0.263302	0.268449	0.258799
	0.12008	0.132424	0.177661	0.235095	0.35042	0.542103	0.694021	0.896752	0.225965	0.214464	0.231411	0.263564	0.263397	0.265624
								ng/ul (1/10)	244.412	215.66	258.028	338.411	337.992	343.561
								av	252.343	225.157	266.708	340.834	341.242	354.164
							real ug/ul		2.52343	2.25157	2.66708	3.40834	3.41242	3.54164
							p/240ug		95.1086	106.592	89.9861	70.4155	70.3314	67.7652
							p/120ul		24.8914	13.4078	30.0139	49.5845	49.6686	52.2348
							4X LB		40	40	40	40	40	40
							final ug/ul		1.5	1.5	1.5	1.5	1.5	1.5
							Load 30 uL/lane
